# Supplementary material for: Role of cGAS/STING pathway in aging and sexual dimorphism in diabetic kidney disease
Source: JCI Insight. 2024 Nov 26;10(1):e174126. doi: 10.1172/jci.insight.174126 (PMC11721291; doi:10.1172/jci.insight.174126)
Supplement: Supporting data values [file jciinsight-10-174126-s129.xlsx]

## Sheet: Figure 1
			mTFA	Normalized mTFA	Normalized actin	mTFA/Actin		TREX1	Normalized TREX1	Actin	Normalized actin	TREX1/Actin		cGAS	Normalized cGAS	Actin	Normalized actin	cGAS/Actin		STING	Normalized STING	Actin	Normalized actin	STING/Actin		P-TBK1	Normalized P-TBK1	Actin	Normalized actin	P-TBK1/actin		TBK1	Normalized TBK1	Actin	Actin normalized	TBK1/Actin		P-IRF3	Normalized P-IRF3	Actin	Normalized actin	P-IRF3/Actin		IRF3	Normalized IRF3	Actin	Normalized actin	IRF3/Actin
			29435	1	0.865347	1.15561		11955.8	1	30229.5	0.991339	1.00874		9803.23	1	16529.7	0.832319	1.20146		9497.16	1	40335.1	0.897451	1.11427		19514.1	1	33614.3	0.856604	1.1674		17376.1	1	40335.1	0.897451	1.11427		10314.6	1	25282.8	0.811473	1.23233		26488.7	1	25570	0.771132	1.2968
			33389.9	1.13436	0.98309	1.15387		7537.69	0.630461	30493.6	1	0.630461		10434.2	1.06436	18423.4	0.92767	1.14735		14724.5	1.55041	48004.8	1.0681	1.45156		20727.4	1.06218	38794.7	0.988619	1.0744		20694.4	1.19097	48004.8	1.0681	1.11503		12886.2	1.24932	30630.4	0.983109	1.27078		25929.9	0.978906	28393.3	0.856276	1.14321
			16149.9	0.548662	1	0.548662		8099.79	0.677476	29546	0.968924	0.699205		9498.33	0.968898	17501	0.881226	1.09949		10743.1	1.1312	45664.9	1.01604	1.11334		23198.2	1.18879	38346.4	0.977193	1.21654		19642	1.1304	45664.9	1.01604	1.11256		11252.6	1.09094	30128.3	0.966996	1.12817		28038.9	1.05853	29176.5	0.879897	1.20301
			15399.5	0.523169	0.978231	0.534811		8374.79	0.700477	28793.1	0.944236	0.741846		13915.7	1.4195	18283.7	0.920635	1.54187		5118.05	0.538904	44944.1	1	0.538904		19203.3	0.984075	39006.3	0.99401	0.990005		16893.8	0.972243	44944.1	1	0.972243		9299.01	0.901537	31156.6	1	0.901537		30180.3	1.13936	36201.5	1.09176	1.04361
			29455.9	1.00071	0.996104	1.00462		11608.8	0.970976	29484	0.966891	1.00423		10620.7	1.08339	20222.4	1.01825	1.06397		8046.53	0.847257	45970.1	1.02283	0.828346		20128.7	1.0315	41026.5	1.04549	0.986614		16468.1	0.947746	45970.1	1.02283	0.926592		9949.09	0.964563	30600.7	0.982158	0.982085		28247	1.06638	46837	1.4125	0.754961
			13198.5	0.448395	1.06719	0.420164		14945.2	1.25003	30359.1	0.995591	1.25557		15060.2	1.53625	21971.4	1.10632	1.38861		10765.7	1.13357	44210.4	0.983676	1.15238		17095.4	0.876055	42824.7	1.09132	0.802751		13186.1	0.758862	44210.4	0.983676	0.771455		8982.56	0.870858	32297.4	1.03661	0.840099		30683.9	1.15838	42155.6	1.27132	0.911165
			14251.3	0.484162	1.09711	0.441307		7002.77	0.58572	31993.6	1.04919	0.558259		32434.1	3.30851	23258.9	1.17115	2.82501		9274.92	0.976599	45985.8	1.02318	0.954475		17888.3	0.916688	43494.5	1.10839	0.827048		13017.5	0.74916	45985.8	1.02318	0.732188		18993.4	1.84141	33095.4	1.06223	1.73354		36385.8	1.37364	32381.4	0.976548	1.40662
			10934.4	0.371476	0.986725	0.376474		9790.99	0.818929	29635	0.971844	0.842655		26763.6	2.73008	19859.9	1	2.73009		24235.5	2.55187	43764.8	0.973763	2.62063		32184.5	1.6493	39191.7	0.998735	1.65139		24293.8	1.39811	43764.8	0.973763	1.43578		11429.6	1.1081	31095.4	0.998034	1.11028		35862.4	1.35388	28128.6	0.848293	1.596
			8249.74	0.28027	0.930777	0.301114		10242.4	0.856682	25944.9	0.850831	1.00688		21636.2	2.20705	19381.9	0.975931	2.26148		20671.9	2.17664	42403.9	0.943481	2.30703		32131	1.64656	38530.6	0.981888	1.67693		20779.3	1.19586	42403.9	0.943481	1.26749		12479.5	1.20988	31945.5	1.02532	1.18		32274.9	1.21844	31680.2	0.955402	1.27532
			4261.25	0.144768	1.04367	0.13871		10956.5	0.916412	29932.4	0.981597	0.933593		31529.8	3.21627	21568.8	1.08605	2.96144		15207	1.60122	45135.2	1.00425	1.59444		24024.3	1.23112	41736	1.06357	1.15754		17890.7	1.02962	45135.2	1.00425	1.02526		17313	1.67849	32064.1	1.02913	1.63099		35877.6	1.35445	33159	1	1.35445
			5449.87	0.185149	1.11993	0.165322		8871.38	0.742012	38786.9	1.27197	0.583358		23705.6	2.41815	25340.3	1.27596	1.89516		13441.1	1.41528	46416.5	1.03276	1.37038		24525.8	1.25682	44948.8	1.14545	1.09724		14876.1	0.856125	46416.5	1.03276	0.828966		14547.2	1.41035	35056.2	1.12516	1.25347
			10424.3	0.354146	1.01887	0.347588		5057.56	0.42302	34925.8	1.14535	0.369337		27278.7	2.78262	25206.4	1.26921	2.1924		13687.7	1.44125	43517.3	0.968255	1.4885		24247.1	1.24254	39241.3	1	1.24254		12837.3	0.738792	43517.3	0.968255	0.763014		20329.8	1.97098	29747.8	0.954782	2.06432

## Sheet: Figure 2
			Nephrine	Normalized nephrine	Actin	Normalized actin	Nephrine/actin		KIM1	Normalized KIM1	Actin	Normalized Actin	KIM1/Actin					Old female				Old male
			30542.8	1	13371.6	0.673274	1.48528		8271.12	1	18250.2	0.927707	1.07793				Vim	27.1436	29.818	40.6041	40.7694	85.9362	106.577	113.592	147.845
			26287.9	0.86069	12773	0.643137	1.33827		621.021	0.0750831	22288	1.13296	0.0662716				Tgfb1	2.36875	3.89935	4.46542	4.50784	8.32151	9.65755	9.86821	12.7166
			25761.3	0.84345	15194.8	0.765079	1.10244		840.849	0.101661	19672.4	1	0.101661				Col1a1	1.48308	2.33206	2.50268	1.11105	7.60915	8.7053	8.61033	8.94365
			28028.2	0.917672	13548.3	0.682174	1.34522		512.607	0.0619756	21956.8	1.11612	0.0555275				Col3a1	3.55108	5.98677	7.18744	5.15096	21.2156	23.1167	26.9583	29.7607
			27705.9	0.907118	14518	0.731	1.24093		5401.07	0.653004	23850.1	1.21236	0.538621
			28539.7	0.934417	16493	0.830441	1.12521		14343.1	1.73412	22723.3	1.15509	1.50129
			25728	0.842359	23938.9	1.20535	0.69885		11106.7	1.34283	21661.6	1.10112	1.21951					Young male				Old male
			27716.9	0.907478	22435.1	1.12963	0.803338		5974.73	0.722361	21175.3	1.0764	0.671091				Tgfb1	4.42263	3.64382	3.63005	4.14139	8.32151	9.65755	9.86821	12.7166
			25373.5	0.830754	21128.3	1.06383	0.780906		533.607	0.0645145	12842.5	0.65282	0.0988243				Col1a1	3.2018	4.09882	2.94953	1.39468	7.60915	8.7053	8.61033	8.94365
			21689.7	0.710141	21945.1	1.10496	0.642682		2594.72	0.313708	16459.9	0.836701	0.374935				Col3a1	8.73361	8.45228	6.55684	6.3031	21.2156	23.1167	26.9583	29.7607
			16107.9	0.52739	22079.3	1.11172	0.474392		8036.53	0.971638	14080.5	0.715751	1.35751				Vim	24.1715	25.5844	24.214	28.7677	85.9362	106.577	113.592	147.845
			21752.2	0.712188	19747.1	0.99429	0.716279		5505.07	0.665578	16850	0.856532	0.777062
			18742.2	0.613637	19860.5	1	0.613637		47544	5.74819	20090.1	1.02123	5.62868
			13876	0.454313	18654.4	0.93927	0.483688		19741.2	2.38677	16523.9	0.839954	2.84155
			17964.8	0.588184	18931	0.953197	0.617065		25744.3	3.11255	17289.7	0.878881	3.5415
			23312.1	0.76326	18698.4	0.941488	0.810695		49693.7	6.0081	21580.3	1.09699	5.47692
			19519.1	0.639074	18475.1	0.930243	0.686997
			21230.7	0.695115	18298.6	0.921358	0.754447
			14696	0.481161	22483.4	1.13207	0.425029
			8194.65	0.268301	26345.7	1.32654	0.202257
			6783.17	0.222088	25528.7	1.2854	0.172777
			4715.73	0.154398	25766.5	1.29737	0.119008
			26465.3	0.866501	22517.2	1.13377	0.764268
			30287.2	0.991633	23217.3	1.16902	0.848261

## Sheet: Figure 3
			cGAS	Normalized cGAS	actin	Normalized actin	cGAS/actin		STING	Normalized STING	Actin	Normalized actin	STING/actin		P-TBK1	Normalized P-TBK1	Actin	Normalized actin	P-TBK1/actin		TBK1	Normalized TBK1	Tubulin	Normalized Tubulin	TBK1/Tubulin		P-IRF3	Normalized P-IRF3	Actin	Normalized actin	P-IRF3/actin		IRF3	Normalized IRF3	Tubulin	Normalized tubulin	IRF3/Tubulin		mTFA	Normalized mTFA	Actin	Normalized actin	mTFA/Actin		TREX1	Normalized TREX1	Actin	Normalized actin	TREX1/actin
			10695.3	1	33816.1	0.948125	1.05471		24276.9	1	38514.7	1.01573	0.984515		6176.85	1	33816.1	0.948125	1.05471		39371.7	1	54111.2	1.30683	0.765209		23338.3	1	19849.6	0.78768	1.26955		32338.3	1	54111.2	1.30683	0.765209		6869.91	1	13371.6	0.673274	1.48528		14647.7	1	38514.7	1.01573	0.984515
			9027.16	0.84403	32902.9	0.922521	0.914917		21210.4	0.873685	33798.5	0.891352	0.980179		6957.99	1.12646	32902.9	0.922521	1.22107		42169.4	1.07106	50322.4	1.21533	0.881291		10512.9	0.450458	24036.2	0.953817	0.472269		34341.6	1.06195	50322.4	1.21533	0.873793		5452.6	0.793693	12773	0.643137	1.2341		8158.14	0.556957	33798.5	0.891352	0.624845
			9844.33	0.920435	35616	0.998591	0.921734		24776.6	1.02058	36252	0.956056	1.06749		10181	1.64826	35616	0.998591	1.65058		37777	0.959497	54349.9	1.3126	0.73099		9484.46	0.40639	24144.5	0.958114	0.424156		34159.6	1.05632	54349.9	1.3126	0.804754		5260.34	0.765706	15194.8	0.765079	1.00082		12176.2	0.831273	36252	0.956056	0.869481
			18899.9	1.76712	37010.1	1.03768	1.70296		26483.3	1.09088	33751.9	0.890121	1.22554		16351.2	2.64717	37010.1	1.03768	2.55106		36049.5	0.915619	46772.6	1.1296	0.81057		9193.46	0.393921	26759.9	1.0619	0.370959		32887.5	1.01698	46772.6	1.1296	0.900304		4890.66	0.711895	13548.3	0.682174	1.04357		9555.86	0.65238	33751.9	0.890121	0.732912
			29520.7	2.76016	35260.7	0.988629	2.7919		26276.6	1.08237	35199	0.928287	1.16599		13309.5	2.15473	35260.7	0.988629	2.17952		33534.9	0.851751	48817.5	1.17899	0.722444		18343.8	0.785995	28522.7	1.13185	0.694433		38783.9	1.19932	48817.5	1.17899	1.01724		5045.42	0.734422	14518	0.731	1.00468		11707.1	0.799247	35199	0.928287	0.860991
			29478.8	2.75624	37769.9	1.05898	2.60273		24902.4	1.02576	39190.4	1.03355	0.992468		14560.7	2.35729	37769.9	1.05898	2.226		31078.3	0.789357	48840.9	1.17955	0.669202		36416.9	1.56039	25875.6	1.02681	1.51965		34499.5	1.06683	48840.9	1.17955	0.904437		6321.56	0.92018	16493	0.830441	1.10806		13531.7	0.923809	39190.4	1.03355	0.893821
			26972	2.52185	42145.3	1.18166	2.13417		30185.3	1.24337	44996.2	1.18666	1.04779		17038.1	2.75839	42145.3	1.18166	2.33434		43598.9	1.10737	50221.8	1.2129	0.91299		22986.2	0.984912	26049.8	1.03372	0.952786		50798.5	1.57085	50221.8	1.2129	1.29512		7027.92	1.023	23938.9	1.20535	0.848716		10628.5	0.725606	44996.2	1.18666	0.611468
			16903.4	1.58045	40662.9	1.14009	1.38625		24570.2	1.01208	40752.3	1.07474	0.941696		17893.4	2.89685	40662.9	1.14009	2.54089		42945.6	1.09077	46249.4	1.11696	0.976553		13614.5	0.583352	25200.1	1	0.583352		53084.3	1.64153	46249.4	1.11696	1.46964		10590.7	1.54161	22435.1	1.12963	1.3647		11862.7	0.809871	40752.3	1.07474	0.75355
			21358.5	1.997	40810.5	1.14423	1.74528		25843.8	1.06454	41774.1	1.10169	0.966283		21687	3.51101	40810.5	1.14423	3.06844		33942.8	0.862112	46146.6	1.11448	0.773556		13331.4	0.571221	23077.4	0.915769	0.623762		48809.1	1.50933	46146.6	1.11448	1.35429		11279.3	1.64184	21128.3	1.06383	1.54332		9535.97	0.651022	41774.1	1.10169	0.590931
			16496.7	1.54242	41845.9	1.17326	1.31465		21303	0.877499	43355	1.14338	0.767461		24769.6	4.01007	41845.9	1.17326	3.41788		34740.6	0.882376	45828.6	1.1068	0.797231		14284.2	0.612049	24526.3	0.973266	0.628861		47190.6	1.45928	45828.6	1.1068	1.31847		9946.64	1.44786	21945.1	1.10496	1.31032		6454.41	0.440643	43355	1.14338	0.385387
			37926.3	3.54607	40426.2	1.13346	3.12855		25699.9	1.05862	41954.4	1.10644	0.956773		30634.2	4.95952	40426.2	1.13346	4.37557		30830.7	0.783068	46876.7	1.13211	0.691686		17855.6	0.765078	23921.5	0.949265	0.805968		49222.4	1.52211	46876.7	1.13211	1.34448		9288.38	1.35204	22079.3	1.11172	1.21617		6960.84	0.475218	41954.4	1.10644	0.4295
			12889	1.20511	36752.2	1.03045	1.1695		20633.1	0.849905	38908.3	1.02611	0.828278		30933	5.00789	36752.2	1.03045	4.85992		25001	0.635	41406.4	1	0.635		25197.3	1.07965	24950.3	0.990089	1.09046		46494.9	1.43776	41406.4	1	1.43776		13093	1.90585	19747.1	0.99429	1.91679		6379.53	0.435531	38908.3	1.02611	0.424449
			10446.1	0.976703	34672.5	0.972137	1.0047		17981.5	0.740682	36235.4	0.955618	0.775082		23794.7	3.85223	34672.5	0.972137	3.96264		24872.6	0.631738	45321.2	1.09455	0.577168		39979.2	1.71303	30728	1.21936	1.40486		33238.1	1.02782	45321.2	1.09455	0.939041		9514.89	1.38501	19860.5	1	1.38501		13026	0.889285	36235.4	0.955618	0.930587
			37032.9	3.46254	32232.9	0.903735	3.83137		19123	0.787704	35094.2	0.925522	0.851091		18972	3.07147	32232.9	0.903735	3.39864		23005.1	0.584306	34484.8	0.832838	0.701584		50771.7	2.17546	26288.8	1.0432	2.08537		34252.4	1.05919	34484.8	0.832838	1.27178		6848.53	0.996887	18654.4	0.93927	1.06134		5336.05	0.364293	35094.2	0.925522	0.393608
			18913	1.76835	32868.6	0.92156	1.91886		16177.4	0.66637	34154.4	0.900738	0.739804		17376.4	2.81314	32868.6	0.92156	3.05259		22647.3	0.575217	37336.1	0.901698	0.637927		37683.4	1.61466	22390.5	0.888511	1.81726		26772.9	0.8279	37336.1	0.901698	0.918156		9298.33	1.35349	18931	0.953197	1.41994		8219.74	0.561163	34154.4	0.900738	0.623003
			17383.8	1.62537	33172.7	0.930086	1.74754		21684.6	0.89322	33953.4	0.895438	0.997523		14611.5	2.36553	33172.7	0.930086	2.54335		31102.6	0.789973	36520.1	0.881991	0.89567		29362.3	1.25812	30362.4	1.20485	1.04421		37565.5	1.16164	36520.1	0.881991	1.31707		10005.4	1.45641	18698.4	0.941488	1.54692		7106.77	0.48518	33953.4	0.895438	0.541836
			19990.5	1.8691	35666.3	1	1.8691		22674	0.933973	34858.4	0.919305	1.01596		17741.7	2.87229	35666.3	1	2.87229		25855.2	0.656695	37129.1	0.896701	0.732345								34957.1	1.08098	37129.1	0.896701	1.20551		7060.02	1.02767	18475.1	0.930243	1.10473		7679.48	0.524279	34858.4	0.919305	0.5703
			25911.4	2.42269	34421.2	0.96509	2.51032		26826.2	1.10501	39093.8	1.031	1.07178		25287.6	4.09393	34421.2	0.96509	4.24201		30771.4	0.781561	37918.4	0.915763	0.853453								45960.6	1.42124	37918.4	0.915763	1.55198		7160.53	1.0423	18298.6	0.921358	1.13127		8399.28	0.57342	39093.8	1.031	0.556178
			44252.5	4.13757	33141.3	0.929205	4.4528		46038.8	1.8964	37918.3	1	1.8964		26622.2	4.30999	33141.3	0.929205	4.63837		36352.5	0.923316	27087.1	0.654177	1.41142								48598.6	1.50282	27087.1	0.654177	2.29726		2739.3	0.398739	22483.4	1.13207	0.352223		3472.45	0.237064	37918.3	1	0.237064
			40806.1	3.81533	37124.4	1.04088	3.66548		59539.4	2.45251	39258.2	1.03534	2.36881		32737.6	5.30004	37124.4	1.04088	5.09188		34197.9	0.868592	30689.9	0.741189	1.17189								46777.4	1.4465	30689.9	0.741189	1.95159		1151.92	0.167676	26345.7	1.32654	0.126401		2542.3	0.173564	39258.2	1.03534	0.16764
			43770.2	4.09247	35593.5	0.997959	4.10084		58964.2	2.42882	38211.3	1.00773	2.41019		36771.7	5.95314	35593.5	0.997959	5.96532		33162.6	0.842297	30960.6	0.747726	1.12648								50562.5	1.56355	30960.6	0.747726	2.09107		665.435	0.0968622	25528.7	1.2854	0.0753555		2860.55	0.19529	38211.3	1.00773	0.193792
			46963.1	4.391	35342.7	0.990926	4.43121		59190.2	2.43813	34567	0.911619	2.6745		32159	5.20638	35342.7	0.990926	5.25405		38218.4	0.970707	31841.6	0.769002	1.26229								47816.8	1.47864	31841.6	0.769002	1.9228		1503.92	0.218914	25766.5	1.29737	0.168736		2078.82	0.141921	34567	0.911619	0.155681
			49242.4	4.60412	33484.4	0.938824	4.90413		38660.5	1.59248	37429	0.987097	1.6133		24528.9	3.9711	33484.4	0.938824	4.22986		29439.8	0.747741	36055.4	0.87077	0.858712								60419.4	1.86835	36055.4	0.87077	2.14563		2619.3	0.381272	22517.2	1.13377	0.336288		4030.76	0.275181	37429	0.987097	0.278778
			50721.7	4.74242	27743.2	0.777855	6.0968		43409.4	1.78809	39127	1.03188	1.73285		19441.2	3.14743	27743.2	0.777855	4.04629		36427.5	0.92522	33238.9	0.802748	1.15257								62517.6	1.93323	33238.9	0.802748	2.40827		553.719	0.0806006	23217.3	1.16902	0.0689472		4138.35	0.282526	39127	1.03188	0.273798

## Sheet: Figure 4
		Old female				Old male						Old female				Old male
	Irf3	52.4099	41.9301	44.2953	39.111	58.8005	63.8267	61.7986	72.0409		Ccl3	0	0.256355	0.36857	0.483927	1.6896	0.552528	1.22276	2.30866
	Irf7	11.5435	9.27846	10.0403	9.74784	16.9796	25.9505	26.0463	19.8247		Ccl4	0.339443	0.717605	0.552709	0.483799	1.87107	1.4037	1.62991	3.4291
	Cxcl10	2.89614	2.9092	5.90492	4.57647	12.1031	13.864	27.178	24.2179		Ccl5	3.01305	4.15421	2.30373	2.68868	7.94316	4.87561	6.73067	9.77282
	Ccl2	1.71009	1.93674	4.00969	1.02368	15.0231	10.696	8.08819	10.8637		Cxcl9	0.523921	0.12946	0.279193	0.366577	1.77215	1.24742	1.94397	1.55451
	Ccl5	3.01305	4.15421	2.30373	2.68868	7.94316	4.87561	6.73067	9.77282		Cxcl10	2.89614	2.9092	5.90492	4.57647	12.1031	13.864	27.178	24.2179
	Mx1	1.2707	1.42448	1.38872	1.27084	3.45764	5.53678	5.16046	3.69037
	Il1b	0.46029	0.18535	1.14921	0.306152	3.48865	2.94329	3.26616	3.93455
		Old female				Old male						Old female				Old male
	Ccr5	0.376903	0.658578	0.81535	0.690673	3.45022	3.00589	3.45151	4.14225		Icam1	7.05047	6.24108	8.76187	8.54731	16.1745	18.6088	22.0896	24.4344
	Cxcr3	0.214661	0.427875	0.629151	0.660853	3.16518	2.70745	3.71066	2.65228		Vcam1	1.56797	1.58206	2.28038	2.52938	3.69534	3.97271	4.91949	5.12996
		Old female				Old male						Young male				Old male
	Lyz2	61.4967	77.7874	110.606	103.64	288.794	420.973	395.285	518.562		Irf7	15.3433	16.7461	12.0418	11.7289	16.9796	25.9505	26.0463	19.8247
	Cd68	1.72593	1.61587	1.7986	1.32836	6.93703	10.0517	8.50845	10.8637		Irf3	58.6033	55.2816	42.645	49.8389	58.8005	63.8267	61.7986	72.0409
	Adgre1	1.46375	2.11796	2.79605	2.69033	4.63635	4.76566	4.03878	5.42418		Cxcl10	5.70723	6.09655	5.35028	6.58514	12.1031	13.864	27.178	24.2179
	Cd8a	0.411505	0.792276	1.50761	0.615834	3.68596	3.20842	3.35908	4.43689		Il1b	0.89731	0.748612	1.13731	0.529046	3.48865	2.94329	3.26616	3.93455
	Itgax	0.626416	0.678293	1.02993	0.705542	3.295	4.25419	4.04962	4.73721		Ccl2	2.58363	3.08079	2.6484	0.786212	15.0231	10.696	8.08819	10.8637
	Cd45	1.10275	0.90946	1.39504	1.31783	6.24416	7.58576	7.46746	7.82778		Ccl5	2.42612	2.80257	1.56063	3.16198	7.94316	4.87561	6.73067	9.77282
											Mx1	2.72907	3.15253	2.27496	1.6833	3.45764	5.53678	5.16046	3.69037
		Young male				Old male
	Ccl3	0.551583	0.743363	0.224715	1.08403	1.6896	0.552528	1.22276	2.30866			Young male				Old male
	Ccl4	1.87489	2.0384	0.898621	1.43054	1.87107	1.4037	1.62991	3.4291		Ccr5	0.498581	0.697193	0.662818	0.773576	3.45022	3.00589	3.45151	4.14225
	Ccl5	2.42612	2.80257	1.56063	3.16198	7.94316	4.87561	6.73067	9.77282		Cxcr3	0.334775	0.43506	0.613742	0.493451	3.16518	2.70745	3.71066	2.65228
	Cxcl9	0.139276	0.536287	0.643062	0.985388	1.77215	1.24742	1.94397	1.55451
	Cxcl10	5.70723	6.09655	5.35028	6.58514	12.1031	13.864	27.178	24.2179
		Young male				Old male						young male				Old male
	Icam1	6.55628	6.84359	6.07149	5.46452	16.1745	18.6088	22.0896	24.4344		Lyz2	104.796	93.3598	112.024	107.093	288.794	420.973	395.285	518.562
	Vcam1	1.75411	2.08647	2.08019	2.06842	3.69534	3.97271	4.91949	5.12996		Cd68	2.01877	2.97979	3.06132	3.24012	6.93703	10.0517	8.50845	10.8637
											Adgre1	2.83221	2.3615	3.40079	2.08417	4.63635	4.76566	4.03878	5.42418
											Cd8a	0.501379	0.695009	0.817046	1.06419	3.68596	3.20842	3.35908	4.43689
											Itgax	1.59347	1.63428	1.35903	1.33461	3.295	4.25419	4.04962	4.73721

## Sheet: Figure 5
			Total leukocyte						Lymphocytes
			Young male	Young female	Old male	Old female			Young male	Young female	Old male	Old female
			1841295	1566912	4144386	1377756			539499	476341	1508556	644790
			1888239	510629	6295864	1199222			611789	163401	2304286	476091
			3475328	498660	2753789	739941			1112105	174033	958319	401788
			2341516	475062	4498868	778305			721187	153445	881778	182902
			Macrophages						Cytotoxic T cells
			Young male	Young female	Old male	Old female			Young male	Young female	Old male	Old female
			852520	871203	2014171	631012			317765	273420	820655	474565
			828937	240506	2845731	628392			349332	114544	1145230	306603
			1605601	243845	1302542	264899			612770	134353	574991	248707
			1067731	213303	3230187	537809			435597	99893	547584	132787
			T helper						B cells
			Young male	Young female	Old male	Old female			Young male	Young female	Old male	Old female
			206628	190536	573251	129603			76230	41680	144225	24800
			231256	44609	900976	114738			64767	16902	559702	20986
			407030	36025	305704	108885			125459	13165	118138	19978
			224289	49256	319204	46457			70714	20713	120570	21248

## Sheet: Suppl. Figure
			Young female				Young male							Young female				Old female
		Tgfb1	4.1331	5.71218	5.07315	2.95918	4.42263	3.64382	3.63005	4.14139			Tgfb1	2.90455	4.03697	3.69951	2.80522	1.96403	2.109	3.44673	3.20363
		Col1a1	4.53018	5.16678	6.24619	1.91433	3.2018	4.09882	2.94953	1.39468			Col1a1	4.53018	5.16678	6.24619	1.91433	1.48308	2.33206	2.50268	1.11105
		Col3a1	14.3588	19.1431	17.3035	7.06387	8.73361	8.45228	6.55684	6.3031			Col3a1	14.3588	19.1431	17.3035	7.06387	3.55108	5.98677	7.18744	5.15096
		Vim	31.0184	31.9601	29.4289	34.398	24.1715	25.5844	24.214	28.7677			Vim	31.0184	31.9601	29.4289	34.398	27.1436	29.818	40.6041	40.7694
			Young female				Young male							Young female				Old female
		Irf7	18.2652	15.1687	12.1948	27.91	15.3433	16.7461	12.0418	11.7289			Irf7	18.2652	15.1687	12.1948	27.91	11.5435	9.27846	10.0403	9.74784
		Irf3	54.9752	62.9944	51.0538	50.6237	58.6033	55.2816	42.645	49.8389			Irf3	54.9752	62.9944	51.0538	50.6237	52.4099	41.9301	44.2953	39.111
		Cxcl10	7.09062	9.7388	6.72744	6.73762	5.70723	6.09655	5.35028	6.58514			Cxcl10	7.09062	9.7388	6.72744	6.73762	2.89614	2.9092	5.90492	4.57647
		Il1b	2.19922	2.8987	1.4713	1.42991	0.89731	0.748612	1.13731	0.529046			Il1b	2.19922	2.8987	1.4713	1.42991	0.46029	0.18535	1.14921	0.306152
		Il6	15.4323	12.1363	15.0623	14.5319	13.4845	13.0452	13.6109	13.3428			Il6	15.4323	12.1363	15.0623	14.5319	13.7424	13.2409	13.6949	11.3596
		Ccl2	4.28957	5.35102	3.25046	1.40139	2.58363	3.08079	2.6484	0.786212			Ccl2	4.28957	5.35102	3.25046	1.40139	1.71009	1.93674	4.00969	1.02368
		Ccl5	4.82848	3.71246	2.82652	5.93606	2.42612	2.80257	1.56063	3.16198			Ccl5	4.82848	3.71246	2.82652	5.93606	3.01305	4.15421	2.30373	2.68868
		Mx1	3.35169	2.5431	2.10218	7.39202	2.72907	3.15253	2.27496	1.6833			Mx1	3.35169	2.5431	2.10218	7.39202	1.2707	1.42448	1.38872	1.27084
			Young female				Young male							Young female				Old female
		Lyz2	111.06	131.769	103.93	78.2036	104.796	93.3598	112.024	107.093			Lyz2	111.06	131.769	103.93	78.2036	61.4967	77.7874	110.606	103.64
		Cd68	2.12048	2.24176	2.54171	1.99677	2.01877	2.97979	3.06132	3.24012			Cd68	2.12048	2.24176	2.54171	1.99677	1.72593	1.61587	1.7986	1.32836
		Adgre1	4.0262	5.31414	4.42195	1.70608	2.83221	2.3615	3.40079	2.08417			Adgre1	4.0262	5.31414	4.42195	1.70608	1.46375	2.11796	2.79605	2.69033
		Cd8a	0.842626	0.728852	0.89844	0.793464	0.501379	0.695009	0.817046	1.06419			Cd8a	0.842626	0.728852	0.89844	0.793464	0.411505	0.792276	1.50761	0.615834
		Itgax	1.54862	1.20872	1.47558	1.20785	1.59347	1.63428	1.35903	1.33461			Itgax	1.54862	1.20872	1.47558	1.20785	0.626416	0.678293	1.02993	0.705542
			Young female				Young male							Young female				Old female
		Ccl5	4.82848	3.71246	2.82652	5.93606	2.42612	2.80257	1.56063	3.16198			Ccl5	4.82848	3.71246	2.82652	5.93606	3.01305	4.15421	2.30373	2.68868
		Cxcl9	0.682701	1.18104	1.07659	0.505112	0.139276	0.536287	0.643062	0.985388			Cxcl9	0.682701	1.18104	1.07659	0.505112	0.523921	0.12946	0.279193	0.366577
		Cxcl10	7.09062	9.7388	6.72744	6.73762	5.70723	6.09655	5.35028	6.58514			Cxcl10	7.09062	9.7388	6.72744	6.73762	2.89614	2.9092	5.90492	4.57647
			Young female				Young male							Young female				Old female
		Icam1	7.05257	6.98545	6.35576	6.51088	6.55628	6.84359	6.07149	5.46452			Icam1	7.05257	6.98545	6.35576	6.51088	7.05047	6.24108	8.76187	8.54731
		Vcam1	3.52081	3.45042	2.76431	2.47366	1.75411	2.08647	2.08019	2.06842			Vcam1	3.52081	3.45042	2.76431	2.47366	1.56797	1.58206	2.28038	2.52938
